# Supplementary material for: The Role of Exercise Training on Low-Grade Systemic Inflammation in Adults with Overweight and Obesity: A Systematic Review
Source: Int J Environ Res Public Health. 2021 Dec 16;18(24):13258. doi: 10.3390/ijerph182413258 (PMC8703787; doi:10.3390/ijerph182413258)
Supplement: Supplementary file 1 [file ijerph-18-13258-s001.zip]

Archive with 1 entries (1 files):
- Supplementary Table S1-S6-MDPI.pdf
